# Supplementary material for: Corneal Adhesion Possesses the Characteristics of Solid and Membrane
Source: Bioengineering (Basel). 2022 Aug 16;9(8):394. doi: 10.3390/bioengineering9080394 (PMC9405176; doi:10.3390/bioengineering9080394)
Supplement: Supplementary file 1 [file bioengineering-09-00394-s001.zip]

Archive with 1 entries (1 files):
- bioengineering-1843201-supplementary.pdf
